# Supplementary material for: Hybrid Epigenomes Reveal Extensive Local Genetic Changes to Chromatin Accessibility Contribute to Divergence in Embryonic Gene Expression Between Species
Source: Mol Biol Evol. 2023 Oct 12;40(11):msad222. doi: 10.1093/molbev/msad222 (PMC10638671; doi:10.1093/molbev/msad222)
Supplement: msad222_Supplementary_Data [file msad222_supplementary_data.zip]

Archive with 13 entries (13 files):
- hybrids_supptables.xlsx
- SuppFigLegends_revised_clean.docx
- Table legends.docx
- Fig S1 edited - enrichedheatmaps_proximal.pdf
- Fig S2 edited - enrichedheatmaps_distal.pdf
- Fig S3 - additionalPCAs.pdf
- Fig S4_addtlregmechansims.pdf
- Fig S5 - Alluvial plots.pdf
- Fig S6_inheritancemodes.pdf
- Fig S7- Inh by CT chi square.pdf
- Fig S8 - top 10 pct are mostly cis.pdf
- Fig S9 - schematic of peaks based vs gene based gene-peak connection.pdf
- Fig S10_distalbreakdown.pdf
