# Supplementary material for: Hybrid Epigenomes Reveal Extensive Local Genetic Changes to Chromatin Accessibility Contribute to Divergence in Embryonic Gene Expression Between Species
Source: Mol Biol Evol. 2023 Oct 12;40(11):msad222. doi: 10.1093/molbev/msad222 (PMC10638671; doi:10.1093/molbev/msad222)
Supplement: msad222_Supplementary_Data [file msad222_supplementary_data.zip › hybrids_supptables.xlsx]

## Sheet: Table S1 - Parent reads BBsplit
Table S1 Read alignment statistics for same-species crosses using BBsplit to align to both parental genomes.
H. erythrogramma reads
Sample	raw reads	trimmed reads	reads aligned to Hery using bbmap	pct aligned using bbmap	total aligned to HE using bbsplit	total aligned to HT using bbsplit	total aligned to either genome using bbsplit	total aligned to HE using bbsplit/total trimmed	pct aligned to HE (bbsplit)	pct aligned to HT (bbsplit)
Hery2	27081022	27049635	25613017	0.94689	24216526	520552	24737078	0.895263	0.978957	0.0210434
Hery4	72440763	72391160	68504887	0.946316	65100375	1322635	66423010	0.899286	0.980088	0.0199123
Hery6	5988125	5981070	5593780	0.935247	5292594	151926	5444520	0.884891	0.972096	0.0279044
Hery10	24793239	24779369	23302748	0.940409	22187700	470769	22658469	0.89541	0.979223	0.0207767
Hery11	24238634	24222827	22595199	0.932806	21514517	450400	21964917	0.888192	0.979495	0.0205054
Hery13	27582449	27545721	25894748	0.940064	24518696	625579	25144275	0.890109	0.97512	0.0248796
Hery14	22542510	22531793	20892239	0.927234	19908993	427600	20336593	0.883596	0.978974	0.0210261
Hery15	31064452	31050578	25390411	0.817711	24198937	512531	24711468	0.779339	0.979259	0.0207406
Hery16	24902022	24889781	20118166	0.80829	19166334	438367	19604701	0.770048	0.97764	0.0223603
average	2.89592e+07	2.8938e+07	2.64339e+07	0.910552	2.51227e+07	546707	2.56694e+07	0.865126	0.977872	0.0221277
H. tuberculata reads
Sample	raw reads	trimmed reads	reads aligned to Hery from bbmap	pct aligned using bbmap	total aligned to HE using bbsplit	total aligned to HT using bbsplit	total aligned to either genome using bbsplit	total aligned to HT using bbsplit/total raw	pct aligned to HE (bbsplit)	pct aligned to HT (bbsplit)
Htub29	32780070	32549033	27666454	0.849993	774129	25708841	26482970	0.813633	0.0292312	0.970769
Htub30	33181903	33058666	15159876	0.458575	419510	14158378	14577888	0.44097	0.0287771	0.971223
Htub31	32903288	32798559	25002264	0.762298	680829	23305234	23986063	0.731315	0.0283844	0.971616
Htub35	41067688	41016816	10706961	0.261038	306680	10028344	10335024	0.25197	0.0296739	0.970326
Htub36	36123654	35959372	23219902	0.645726	639146	21593910	22233056	0.618283	0.0287476	0.971252
Htub37	29198017	29082298	23730139	0.815965	628175	22119436	22747611	0.782181	0.027615	0.972385
Htub38	37539416	37462587	2991947	0.0798649	109864	2798129	2907993	0.0776239	0.03778	0.96222
Htub39	30223383	30191484	5532634	0.183251	331199	5103251	5434450	0.179999	0.0609443	0.939056
Htub40	33799885	33572404	24677143	0.735042	663082	22974598	23637680	0.704081	0.0280519	0.971948
average	3.40908e+07	33965691	1.76319e+07	0.532417	505846	1.64211e+07	1.6927e+07	0.511117	0.033245	0.966755

## Sheet: Table S2 - in silico hybrids
Table S2 Read alignment statistics for simulated “hybrid” reads generated by combining reads from both same-species crosses and then aligning these to both parental genomes using BBsplit.
Real sample used to generate target number of aligned reads	Real reads aligned to HE	Real reads aligned to HT	Reads to subsample from each pure parental sample(total of left 2 cols/2)		Parent Hery sample used for in silico hybrid	Parent Htub sample used for in silico hybrid		Reads aligned to Hery from combined file (using Bbsplit) (not q5-sorted)	Reads aligned to Htub from combined file (using Bbsplit) (not q5 sorted)	Percent of bbsplit-aligned reads mapping to HE	Percent of bbsplit-aligned reads mapping to HT	Percent of total reads in combined file aligning to HE	Percent of total reads in combined file aligning to HT
Hyb12	9705312	7577098	8641205		pld2	pld29		8331652	8121092	0.506399	0.493601	0.482089	0.469905
Hyb13	8580093	7560102	8.0701e+06		pld4	pld30		7811002	7618163	0.506249	0.493751	0.483947	0.471999
Hyb7	10128228	8740210	9434219		pld10	pld35		9133575	8930481	0.505621	0.494379	0.484066	0.473303
Hyb8	11696458	4583374	8139916		pld11	pld36		7899504	7649472	0.50804	0.49196	0.485233	0.469874
Hyb9	15035047	11941528	1.34883e+07		pld13	pld37		13010374	12737498	0.505299	0.494701	0.482284	0.472169
Hyb1	14920764	11720120	13320442		pld14	pld38		2899446	2829203	0.506131	0.493869	0.108834	0.106198
Hyb2	9831826	7882152	8856989		pld15	pld39		5443915	5160084	0.513383	0.486617	0.307323	0.2913
Hyb11	9406975	7743157	8575066		pld16	pld40		8326262	8067799	0.507883	0.492117	0.485493	0.470422
									average	0.507376	0.492624	0.414909	0.403146

## Sheet: Table S3 - real hybrid stats
Table S3 Read alignment statistics for real hybrid crosses using BBsplit to align to both parental genomes.
	raw read count	trimmed read count	total reads aligned to HE using Bbsplit	total reads aligned to HT using Bbsplit	total aligned reads (HE + HT)	total aligned reads/total raw reads	percent of aligned reads mapped to HE	percent of aligned reads mapped to HT
Hyb12	18945150	18912020	9705312	7577098	17282410	0.913832	0.561572	0.438428
Hyb13	18159978	18092454	8580093	7560102	16140195	0.892095	0.531598	0.468402
Hyb7	20789811	20756688	10128228	8740210	18868438	0.909029	0.536781	0.463219
Hyb8	17834317	17799129	11696458	4583374	16279832	0.914642	0.718463	0.281537
Hyb9	31866669	31814304	15035047	11941528	26976575	0.847939	0.557337	0.442663
Hyb1	29119958	29063850	14920764	11720120	26640884	0.916633	0.56007	0.43993
Hyb2	19300148	19264514	9831826	7882152	17713978	0.919513	0.555032	0.444968
Hyb11	18891992	18851434	9406975	7743157	17150132	0.909752	0.548507	0.451493
average	2.18635e+07	2.18193e+07	1.11631e+07	8.46847e+06	1.96316e+07	0.902929	0.57117	0.42883

## Sheet: Table S4 - Hybrid FRIP scores
Table S4 Hybrid FRIP scores generated using the methodology recommended by ENCODE (calling peaks individually on each sample). For each hybrid sample, peaks were called separately on the fraction of aligning to each parental genome, yielding two separate FRIP scores.
Hybrid reads
Sample	reads in peaks	total aligned reads using BBsplit (after reciprocal liftovers)	FRIP score			reads in peaks	total reads	FRIP score
12HybHE	796050	3503215	0.227234		12HybHT	602954	3191912	0.188901
13HybHe	839078	3155759	0.265888		13HybHT	776066	3543215	0.219029
1HybHe	762403	3574148	0.21331		1HybHT	643117	1864945	0.344845
2HybHe	800868	4156205	0.192692		2HybHT	190076	4952234	0.0383819
11HybHe	1441975	5294153	0.272371		11HybHT	1132267	4917375	0.36095
7HybHe	1358795	5298461	0.256451		7HybHT	1023207	3279043	0.312044
8HybHe	696302	3461453	0.201159		8HybHt	526945	3136908	0.167982
9HybHe	651551	3328711	0.195737		9HybHt	485192	3136908	0.154672
average	918378	3.97151e+06	0.228105				3.50282e+06	0.223351
H. erythrogramma reads
Sample	reads in peaks	total reads	FRIP score			reads in peaks	total reads	FRIP score
Hery2	4472949	8907809	0.502138		-	-	-	-
Hery4	13136919	23828660	0.0174432		-	-	-	-
Hery6	415649	1921070	0.216363		-	-	-	-
Hery10	2742240	8150719	0.336441		-	-	-	-
Hery11	2600180	7818356	0.332574		-	-	-	-
Hery13	3689492	8877405	0.415605		-	-	-	-
Hery14	2164200	7164218	0.302085		-	-	-	-
Hery15	3003223	8672416	0.346296		-	-	-	-
Hery16	2125538	7010871	0.303177		-	-	-	-
average	3816710	9.15017e+06	0.308014
H. tuberculata reads
Sample	reads in peaks	total reads	FRIP score			reads in peaks	total reads	FRIP score
Htub29	-	-	-			4044857	10828744	0.37353
Htub30	-	-	-			1849030	5768121	0.32056
Htub31	-	-	-			3439451	9663049	0.355938
Htub35	-	-	-			1374419	4213235	0.326215
Htub36	-	-	-			3465039	9158118	0.378357
Htub37	-	-	-			3515898	9359990	0.375631
Htub38	-	-	-			310650	1061666	0.292606
Htub39	-	-	-			377496	2033073	0.185678
Htub40	-	-	-			3613148	9502117	0.380247
average								0.332085

## Sheet: Table S5 - Sample descriptions
Table S5 Sample descriptions, including sample name and stage, for samples used in R analysis.
Samples prior to splitting of hybrid samples				Samples after hybrid samples were split in "half" so that reads could be analyzed with respect to their inferred parent of origin
Sample Name	Stage	Origin		Sample Name	Stage	Origin
HybB12	Blastula	Hybrid (total)		Hybrid assigned to Hery- Blastula12	Blastula	Hybrid assigned to Hery
HybB13	Blastula	Hybrid (total)		Hybrid assigned to Hery - Blastula13	Blastula	Hybrid assigned to Hery
HybG7	Gastrula	Hybrid (total)		Hybrid assigned to Hery - Gastrula7	Gastrula	Hybrid assigned to Hery
HybG8	Gastrula	Hybrid (total)		Hybrid assigned to Hery- Gastrula8	Gastrula	Hybrid assigned to Hery
HybG9	Gastrula	Hybrid (total)		Hybrid assigned to Hery - Gastrula9	Gastrula	Hybrid assigned to Hery
HybL1	Larva	Hybrid (total)		Hybrid assigned to Hery - Larva1	Larva	Hybrid assigned to Hery
HybL2	Larva	Hybrid (total)		Hybrid assigned to Hery - Larva2	Larva	Hybrid assigned to Hery
HybL11	Larva	Hybrid (total)		Hybrid assigned to Hery - Larva11	Larva	Hybrid assigned to Hery
HeryB2	Blastula	Hery		Hybrid assigned to Htub - Blastula12	Blastula	Hybrid assigned to Htub
HeryB4	Blastula	Hery		Hybrid assigned to Htub - Blastula13	Blastula	Hybrid assigned to Htub
HeryB6	Blastula	Hery		Hybrid assigned to Htub - Gastrula7	Gastrula	Hybrid assigned to Htub
HeryG10	Gastrula	Hery		Hybrid assigned to Htub - Gastrula8	Gastrula	Hybrid assigned to Htub
HeryG11	Gastrula	Hery		Hybrid assigned to Htub - Gastrula9	Gastrula	Hybrid assigned to Htub
HeryG13	Gastrula	Hery		Hybrid assigned to Htub - Larva1	Larva	Hybrid assigned to Htub
HeryL14	Larva	Hery		Hybrid assigned to Htub - Larva2	Larva	Hybrid assigned to Htub
HeryL15	Larva	Hery		Hybrid assigned to Htub - Larva11	Larva	Hybrid assigned to Htub
HeryL16	Larva	Hery		HeryB2	Blastula	Hery
Htub29	Larva	Htub		HeryB4	Blastula	Hery
Htub30	Blastula	Htub		HeryB6	Blastula	Hery
Htub31	Blastula	Htub		HeryG10	Gastrula	Hery
Htub35	Blastula	Htub		HeryG11	Gastrula	Hery
Htub36	Gastrula	Htub		HeryG13	Gastrula	Hery
Htub37	Gastrula	Htub		HeryL14	Larva	Hery
Htub38	Larva	Htub		HeryL15	Larva	Hery
Htub39	Larva	Htub		HeryL16	Larva	Hery
Htub40	Larva	Htub		Htub29	Larva	Htub
				Htub30	Blastula	Htub
				Htub31	Blastula	Htub
				Htub35	Blastula	Htub
				Htub36	Gastrula	Htub
				Htub37	Gastrula	Htub
				Htub38	Larva	Htub
				Htub39	Larva	Htub
				Htub40	Larva	Htub

## Sheet: Table S6 - classifications
Table S7 Inheritance and regulatory mode classifications.
Inheritance classifications reprinted from Wang et al. 2020 (with corrections)							Regulatory classifications reprinted with reformatting from Wang et al. 2020
	Ht vs He	Hy vs He	Hy vs Ht	Primary Classification	Secondary			Ht vs He	Ht allele (At) vs. He allele (Ae)	Trans Test	Classification
1	Ht = He	Hy = He	Hy = Ht	conserved	conserved		1	Ht = He	At = Ae	Ht/He = At/Ae	conserved
2	Ht = He	Hy = He	Hy < Ht	ambiguous	type01		2	Ht = He	At = Ae	Ht/He ≠ At/Ae	ambiguous
3	Ht = He	Hy = He	Hy > Ht	ambiguous	type02		3	Ht = He	At ≠ Ae	Ht/He = At/Ae	ambiguous
4	Ht = He	Hy < He	Hy = Ht	ambiguous	type03		4	Ht = He	At ≠ Ae	Ht/He ≠ At/Ae	compensatory
5	Ht = He	Hy > He	Hy = Ht	ambiguous	type04		5	Ht ≠ He	At = Ae	Ht/He = At/Ae	ambiguous
6	Ht = He	Hy < He	Hy < Ht	underdominant	Hy low		6	Ht ≠ He	At = Ae	Ht/He ≠ At/Ae	all trans
7	Ht = He	Hy < He	Hy > Ht	ambiguous	type05		7	Ht ≠ He	At ≠ Ae	Ht/He = At/Ae	all cis
8	Ht = He	Hy > He	Hy < Ht	ambiguous	type06		8	Ht ≠ He	At ≠ Ae	Ht/He ≠ At/Ae	cis x trans, cis + trans
9	Ht = He	Hy > He	Hy > Ht	overdominant	Hy high		8.1	Ht ≠ He	At ≠ Ae	Ht/He > At/Ae	cis + trans
10	Ht < He	Hy = He	Hy = Ht	ambiguous	type07		8.2	Ht ≠ He	At ≠ Ae	Ht/He < At/Ae	cis x trans
11	Ht > He	Hy = He	Hy = Ht	ambiguous	type08
12	Ht < He	Hy = He	Hy < Ht	ambiguous	type09
13	Ht < He	Hy = He	Hy > Ht	He dominant	He high
14	Ht > He	Hy = He	Hy < Ht	He dominant	He low
15	Ht > He	Hy = He	Hy > Ht	ambiguous	type10
16	Ht < He	Hy < He	Hy = Ht	Ht dominant	Ht low
17	ht < He	Hy > He	Hy = Ht	ambiguous	type11
18	Ht > He	Hy < He	Hy = Ht	ambiguous	type12
19	Ht > He	Hy > He	Hy = Ht	Ht dominant	Ht high
20	Ht < He	Hy < He	Hy < Ht	underdominant	Hy low
21	Ht < He	Hy < He	Hy > Ht	additive	He > Ht
22	Ht < He	Hy > He	Hy < Ht	ambiguous	type13
23	Ht < He	Hy > He	Hy > Ht	overdominant	Hy high
24	Ht > He	Hy < He	Hy < Ht	underdominant	Hy low
25	Ht > He	Hy < He	Hy > Ht	ambiguous	type14
26	Ht > He	Hy > He	Hy < Ht	additive	Ht > He
27	Ht > He	Hy > He	Hy > Ht	overdominant	Hy high

## Sheet: Table S7 - DA OCRs over time
Table S7 Number of peaks that change accessibility between stages for each cross in the experimental design. These were calculated after removing low counts from the analysis.
	Ht x Ht		He x Ht		Hybrid aligned to HT genome		Hybrid aligned to HE genome
	Blastula to Gastrula	Gastrula to Larva	Blastula to Gastrula	Gastrula to Larva	Blastula to Gastrula	Gastrula to Larva	Blastula to Gastrula	Gastrula to Larva
Number OCRs DA between stages	214	1592	65	12	0	0	16	0
Total OCRs	102305	102305	102305	102305	102305	102305	102305	102305
Percent DA between stages	0.209178	1.55613	0.0635355	0.0117296	0	0	0.0156395	0
				Average percent DA between stages	0.232027

## Sheet: Table S8 - proximal distal DA
Table S8. Counts of peaks in inheritance and regulatory mode categories by stage for all peaks, proximal peaks, and distal peaks (left). Counts are also calculated based on whether a peak is differentially accessible or not (right). Test statistics are reported for chi-squared tests comparing the distribution of DA/not DA proximal peaks to the total set of DA/not DA peaks, and comparing the distr…
All peaks
	B	G	L			B	G	L								FIXED
Conserved	49401	48743	52186		Differentially accessible	21769	29049	28648
Compensatory	160	301	784		Not differentiall accessible	80536	73256	73657
All trans	13616	12207	11287
All cis	6228	12133	14364
Cis + trans	676	1150	1410
Cis x trans	1089	3258	803
Ambiguous	31135	24513	21471
Proximal peaks
	B	G	L			B	G	L
Conserved	2901	2785	2820		Differentially accessible	2871	3449	3634
Compensatory	20	37	77		Not differentiall accessible	5039	4461	4276
All trans	2423	2504	2667
All cis	289	599	685			2-sample test for equality of proportions with continuity correction	2-sample test for equality of proportions with continuity correction	2-sample test for equality of proportions with continuity correction
Cis + trans	59	181	34
Cis x trans	80	128	171		data: c(x.BproximalDA, x.BallDA - x.BproximalDA) out of c(n.Bproximaltotal, n.Balltotal - n.Bproximaltotal)		data: c(x.GproximalDA, x.GallDA - x.GproximalDA) out of c(n.Gproximaltotal, n.Galltotal - n.Gproximaltotal)	data: c(x.LproximalDA, x.LallDA - x.LproximalDA) out of c(n.Lproximaltotal, n.Lalltotal - n.Lproximaltotal)
Ambiguous	2138	1676	1456		X-squared = 1144.6, df = 1, p-value < 2.2e-16		X-squared = 958.36, df = 1, p-value < 2.2e-16	X-squared = 1359.2, df = 1, p-value < 2.2e-16
					alternative hypothesis: two.sided		alternative hypothesis: two.sided	alternative hypothesis: two.sided
					95 percent confidence interval:		95 percent confidence interval:	95 percent confidence interval:
					0.1507606 0.1726628		0.1516057 0.1742917	0.1808003 0.2035615
					sample estimates:		sample estimates:	sample estimates:
					prop 1 prop 2		prop 1 prop 2	prop 1 prop 2
					0.3604298 0.1987182			0.4496839 0.2575030
Distal peaks
	B	G	L			B	G	L
Conserved	34562	34263	36878		Differentially accessible	14965	20254	19895
Compensatory	119	211	592		Not differentiall accessible	57178	51889	52248
All trans	8760	7522	6689
All cis	4772	9282	10983			2-sample test for equality of proportions with continuity correction	2-sample test for equality of proportions with continuity correction	2-sample test for equality of proportions with continuity correction
Cis + trans	833	2413	611
Cis x trans	481	826	1020			data: c(x.BdistalDA, x.BallDA - x.BdistalDA) out of c(n.Bdistaltotal, n.Balltotal - n.Bdistaltotal)	data: c(x.GdistalDA, x.GallDA - x.GdistalDA) out of c(n.Gdistaltotal, n.Galltotal - n.Gdistaltotal)	data: c(x.LdistalDA, x.LallDA - x.LdistalDA) out of c(n.Ldistaltotal, n.Lalltotal - n.Ldistaltotal)
Ambiguous	22616	17626	15370			X-squared = 43.284, df = 1, p-value = 4.734e-11	X-squared = 12.192, df = 1, p-value = 0.00048	X-squared = 28.321, df = 1, p-value = 1.027e-07
						alternative hypothesis: two.sided	alternative hypothesis: two.sided	alternative hypothesis: two.sided
						95 percent confidence interval:	95 percent confidence interval:	95 percent confidence interval:
						-0.02401519 -0.01285841	-0.016877450 -0.004692491	-0.02231862 -0.01021770
						sample estimates:	sample estimates:	sample estimates:
						prop 1 prop 2	prop 1 prop 2	prop 1 prop 2
						0.2057857 0.2242225	0.2778232 0.2886082	0.2675658 0.2838340

## Sheet: Table S9 - prox distal trans
Table S9. upper: Chi-squared test setup and outcomes for the proportions of proximal and distal peaks that are trans/not trans at each stage. Lower: Chi-squared test setup and outcomes for the proportions of proximal peaks that are trans vs the proportion of all peaks that are trans. For exact numbers used in the chi-squared test, please see the R markdown document associated with this publicatio…
Blastula				Gastrula				Larva
	Proximal	Distal			Proximal	Distal			Proximal	Distal
Trans	2423	8760		Trans	2504	7522		Trans	2667	6689
Not trans	5487	63383		Not trans	5406	64621		Not trans	4523	65454
2-sample test for equality of proportions with continuity correction				2-sample test for equality of proportions with continuity correction				2-sample test for equality of proportions with continuity correction
data: c(x.Bproximaltrans, x.Bdistaltrans) out of c(n.Bproximaltotal, n.Bdistaltotal)				data: c(x.GproximalDA, x.GallDA - x.GproximalDA) out of c(n.Gproximaltotal, n.Galltotal - n.Gproximaltotal)				data: c(x.LproximalDA, x.LallDA - x.LproximalDA) out of c(n.Lproximaltotal, n.Lalltotal - n.Lproximaltotal)
X-squared = 2026.2, df = 1, p-value < 2.2e-16				X-squared = 958.36, df = 1, p-value < 2.2e-16				X-squared = 1359.2, df = 1, p-value < 2.2e-16
alternative hypothesis: two.sided				alternative hypothesis: two.sided				alternative hypothesis: two.sided
95 percent confidence interval:				95 percent confidence interval:				95 percent confidence interval:
0.1743912 0.1954001				0.1516057 0.1742917				0.1808003 0.2035615
sample estimates:				sample estimates:				sample estimates:
prop 1 prop 2				prop 1 prop 2				prop 1 prop 2
0.3063211 0.1214255				0.4313527 0.2684040				0.4496839 0.2575030
Blastula				Gastrula				Larva
	Proximal	All			Proximal	All			Proximal	All
Trans	2423	13616		Trans	2504	12207		Trans	2667	11287
Not trans	5487	88689		Not trans	5406	90098		Not trans	4523	91018
2-sample test for equality of proportions with continuity correction				2-sample test for equality of proportions with continuity correction				2-sample test for equality of proportions with continuity correction
data: c(x.Gproximaltrans, x.Galltrans) out of c(n.Gproximaltotal, n.Galltotal)				data: c(x.Gproximaltrans, x.Galltrans) out of c(n.Gproximaltotal, n.Galltotal)				data: c(x.Lproximaltrans, x.Lalltrans) out of c(n.Lproximaltotal, n.Lalltotal)
X-squared = 2468, df = 1, p-value < 2.2e-16				X-squared = 2468, df = 1, p-value < 2.2e-16				X-squared = 3414.7, df = 1, p-value < 2.2e-16
alternative hypothesis: two.sided				alternative hypothesis: two.sided				alternative hypothesis: two.sided
95 percent confidence interval:				95 percent confidence interval:				95 percent confidence interval:
0.1867325 0.2077508				0.1867325 0.2077508				0.2161797 0.2375027
sample estimates:				sample estimates:				sample estimates:
prop 1 prop 2				prop 1 prop 2				prop 1 prop 2
0.3165613 0.1193197				0.3165613 0.1193197				0.3371681 0.1103270

## Sheet: S10 A - Distal vs Proximal
Table S10 A. Distal (foreground) vs. proximal (background) peak motif analysis in HOMER. Cells in yellow are motifs that are themselves associated with the GRN.
Total Target Sequences = 72127, Total Background Sequences = 7719
Rank	Motif	Name	P-value	log P-pvalue	q-value (Benjamini)	# Target Sequences with Motif	% of Targets Sequences with Motif	# Background Sequences with Motif	% of Background Sequences with Motif
1	ATCGAGTCAGTCGACTATGCCTGACTAGACTGTACGGTACCTGACGAT	AP-2gamma(AP2)/MCF7-TFAP2C-ChIP-Seq(GSE21234)/Homer	1e-06	-14.49	0.0005	6578	0.0912	577.4	0.0748
2	GCTACGATCATGATGCAGTCAGTCGACTTACGTCGACTAGACTGTAGC	AP-2alpha(AP2)/Hela-AP2alpha-ChIP-Seq(GSE31477)/Homer	1e-05	-11.9	0.0034	4553	0.0631	392.5	0.0509
3	TCAGCTGACTAGCATGACGTATGCCTGACTGACTGACTAGCATGACGTATGCCTGA	TR4(NR),DR1/Hela-TR4-ChIP-Seq(GSE24685)/Homer	0.0001	-10.31	0.0112	2740	0.038	225.7	0.0293
4	CTGACATGACTGACGTATGCCGTACATGTACGATGCGCTATACGCTGACTAGACTGACGTATGCCGTATAGC	RAR:RXR(NR),DR5/ES-RAR-ChIP-Seq(GSE56893)/Homer	0.001	-8.253	0.0655	479	0.0066	27.8	0.0036
5	ACGTCTAGCGTAAGTCGTACACGTACGTACGTGTCAGTACTGACGACT	Nur77(NR)/K562-NR4A1-ChIP-Seq(GSE31363)/Homer	0.01	-6.466	0.3131	6284	0.0871	596.5	0.0773
6	CTAGACTGCTAGTCAGTCAGTACGCTAGACTG	Maz(Zf)/HepG2-Maz-ChIP-Seq(GSE31477)/Homer	0.01	-5.662	0.5826	16724	0.2319	1684.9	0.2184
7	GATCGACTGACTACGTAGTCACGTAGTCACGTAGTCACGTAGTCACGTGTACCGATGTCA	BPC6(BBRBPC)/col-BPC6-DAP-Seq(GSE60143)/Homer	0.01	-5.558	0.5826	5149	0.0714	488	0.0633
8	CAGTGACTCGTAGCTAGTACGATCGTACGACTAGCTACGTTGACCGTACAGTACGTATGC	ZNF652/HepG2-ZNF652.Flag-ChIP-Seq(Encode)/Homer	0.01	-5.182	0.7066	7790	0.108	761.7	0.0987

[truncated: 4 more sheets: S10 B - Proximal vs Distal, S11A - Trans vs Cis, S11B - Cis vs Trans, S12 - GRN genes list]
